# Supplementary material for: Efficient Remediation of p-chloroaniline Contaminated Soil by Activated Persulfate Using Ball Milling Nanosized Zero Valent Iron/Biochar Composite: Performance and Mechanisms
Source: Nanomaterials (Basel). 2023 Apr 29;13(9):1517. doi: 10.3390/nano13091517 (PMC10180579; doi:10.3390/nano13091517)
Supplement: Supplementary file 1 [file nanomaterials-13-01517-s001.zip]

Archive with 1 entries (1 files):
- nanomaterials-2361612-supplementary.pdf
